# Supplementary material for: Model-Based Dose Identification of Dalbavancin for Long-Term Suppressive Outpatient Treatment of Ventricular Assist Device Infections
Source: Antibiotics (Basel). 2024 Nov 20;13(11):1103. doi: 10.3390/antibiotics13111103 (PMC11591545; doi:10.3390/antibiotics13111103)
Supplement: Supplementary file 1 [file antibiotics-13-01103-s001.zip]

Archive with 1 entries (1 files):
- antibiotics-3290188-supplementary.pdf
